# Supplementary material for: Rare germline variants contribute to glioma predisposition: Whole-genome analysis of a regional cohort of glioma patients
Source: Neurooncol Adv. 2026 Feb 12;8(1):vdag038. doi: 10.1093/noajnl/vdag038 (PMC13007284; doi:10.1093/noajnl/vdag038)
Supplement: vdag038_Supplementary_Data [file vdag038_supplementary_data.zip]

Archive with 3 entries (3 files):
- Supplementary_Figures.docx
- Table_S2-S9.docx
- Table_S1.docx
